# Supplementary material for: Clinical Characteristics and Outcomes of Persistent Staphylococcal Bacteremia in a Tertiary Care Hospital
Source: Antibiotics (Basel). 2023 Feb 24;12(3):454. doi: 10.3390/antibiotics12030454 (PMC10044455; doi:10.3390/antibiotics12030454)
Supplement: Supplementary file 1 [file antibiotics-12-00454-s001.zip]

Archive with 1 entries (1 files):
- antibiotics-2215761-supplementary.pdf
